# Supplementary material for: Quality of Life in CKD Patients on Low-Protein Diets in a Multiple-Choice Diet System. Comparison between a French and an Italian Experience
Source: Nutrients. 2021 Apr 18;13(4):1354. doi: 10.3390/nu13041354 (PMC8073895; doi:10.3390/nu13041354)
Supplement: Supplementary file 1 [file nutrients-13-01354-s001.zip]

Archive with 1 entries (1 files):
- nutrients-1167031-supplementary.pdf
